# Supplementary material for: Engineered Hybrid Vesicles and Cellular Internalization in Mammary Cancer Cells
Source: Pharmaceutics. 2024 Mar 22;16(4):440. doi: 10.3390/pharmaceutics16040440 (PMC11054022; doi:10.3390/pharmaceutics16040440)
Supplement: Supplementary file 1 [file pharmaceutics-16-00440-s001.zip]

Archive with 1 entries (1 files):
- pharmaceutics-2854951-supplementary.pdf
